# Supplementary material for: Risk factors of bloodstream infection after allogeneic hematopoietic cell transplantation in children/adolescent and young adults
Source: PLoS One. 2024 Aug 7;19(8):e0308395. doi: 10.1371/journal.pone.0308395 (PMC11305574; doi:10.1371/journal.pone.0308395)
Supplement: S1 Table — (XLSX) [file pone.0308395.s003.xlsx]

## Sheet: data set
Case	Gender	Age at HSCT (years old)	Disease type		Donor type	Conditioning	TBI dose (Gy)	Tandem HCT	Transplant Interval in tandem HCT (months)	Catheter	Catheter retention time (days)	History of BSI within 6 months prior to HCT	Active infections at the time of HCT	Antibiotic use at day 0 of HCT	Oral mucositis Grade2 or more	Oral mucositis Grade2 or more_date	Engraftment _date	BSI	BSI_date	BSI_bacteria
1	Female	3	Benign diseases, other than IEI	0	Cord blood	Myeloablative	0	No		Tunneled CVC	46	0	No	No	Yes	4	22	No
2	Female	2	Hematological malignancies		Matched related	Myeloablative	0	No		Tunneled CVC	16	0	No	No	Yes	2	21	No
3	Male	5	Solid tumors		Cord blood	Reduced intensity	2	No		Tunneled CVC	661	0	No	No	Yes	8	22	No
4	Female	1	Hematological malignancies		Cord blood	Myeloablative	0	No		Tunneled CVC	149	0	No	No	No		31	No
5	Female	2	Benign diseases, other than IEI	0	Haploidentical	Reduced intensity	3	No		Tunneled CVC	27	1	No	Yes	No		26	No
6	Male	8	Solid tumors		Cord blood	Reduced intensity	2	Yes	3	Tunneled CVC	550	0	No	No	No		25	Definitive BSI	8	Streptococcus mitis/oralis
7	Male	4	Inborn errors of immunity (IEI)	1	Matched related	Reduced intensity	5	No		Tunneled CVC	22	0	No	Yes	No		18	No
8	Male	15	Hematological malignancies		Mismatched unrelated	Myeloablative	0	No		Tunneled CVC	208	1	No	No	Yes	0	26	No
9	Male	1	Inborn errors of immunity (IEI)	1	Cord blood	Myeloablative	0	No		Tunneled CVC	20	0	No	Yes	No		16	No
10	Male	7	Solid tumors		Cord blood	Myeloablative	0	No		Tunneled CVC	175	0	No	Yes	No		Not engraftment	No
11	Male	10	Benign diseases, other than IEI	0	Matched unrelated	Reduced intensity	3	No		Tunneled CVC	44	0	No	No	No		17	No
12	Male	12	Hematological malignancies		Matched unrelated	Myeloablative	12	No		Tunneled CVC	15	1	No	No	Yes	4	15	No
13	Male	0	Inborn errors of immunity (IEI)	1	Cord blood	Reduced intensity	3	No		PICC	10	0	Cellulitis	Yes	No		14	No
14	Male	12	Hematological malignancies		Matched unrelated	Myeloablative	12	No		Tunneled CVC	151	1	No	No	Yes	2	15	No
15	Male	15	Benign diseases, other than IEI	0	Mismatched unrelated	Reduced intensity	3	No		PICC	12	0	No	Yes	Yes	4	19	No
16	Male	3	Solid tumors		Cord blood	Reduced intensity	2	No		Tunneled CVC	294	0	No	Yes	Yes	3	32	No
17	Female	4	Hematological malignancies		Mismatched unrelated	Myeloablative	12	No		Tunneled CVC	14	0	No	No	Yes	0	17	No
18	Male	10	Hematological malignancies		Haploidentical	Myeloablative	12	No		Tunneled CVC and PICC	198	1	No	Yes	Yes	1	26	No
19	Female	16	Hematological malignancies		Matched related	Myeloablative	12	No		PICC	27	1	No	Yes	Yes	4	16	No
20	Male	1	Inborn errors of immunity (IEI)	1	Mismatched unrelated	Reduced intensity	5	No		Tunneled CVC	30	0	No	Yes	Yes	4	17	No
21	Male	19	Inborn errors of immunity (IEI)	1	Matched unrelated	Reduced intensity	5	No		Tunneled CVC	19	0	No	Yes	No		17	No
22	Male	7	Solid tumors		Cord blood	Reduced intensity	2	No		Tunneled CVC	107	0	No	No	Yes	4	27	No
23	Female	2	Hematological malignancies		Cord blood	Myeloablative	0	No		Tunneled CVC	35	1	No	Yes	No		24	No
24	Female	11	Solid tumors		Cord blood	Myeloablative	12	No		PICC	18	0	No	No	Yes	0	21	No
25	Female	5	Hematological malignancies		Mismatched related	Myeloablative	12	No		Tunneled CVC	9	0	No	Yes	No		20	No
26	Male	5	Inborn errors of immunity (IEI)	1	Mismatched unrelated	Reduced intensity	5	No		Tunneled CVC	32	0	Pneumonia	Yes	No		17	No
27	Male	1	Inborn errors of immunity (IEI)	1	Cord blood	Myeloablative	0	No		Tunneled CVC	22	0	No	No	No		23	No
28	Male	6	Benign diseases, other than IEI	0	Cord blood	Reduced intensity	3	No		PICC	13	0	No	No	No		33	No
29	Male	4	Solid tumors		Cord blood	Reduced intensity	2	Yes	5	Tunneled CVC	189	0	No	No	No		26	Definitive BSI	6	Streptococcus mitis/oralis
30	Male	1	Hematological malignancies		Matched unrelated	Myeloablative	0	No		Tunneled CVC	21	0	No	No	No		34	No
31	Male	7	Hematological malignancies		Mismatched unrelated	Myeloablative	12	No		Tunneled CVC	182	0	No	Yes	Yes	7	21	No
32	Male	2	Inborn errors of immunity (IEI)	1	Matched unrelated	Reduced intensity	3	No		Tunneled CVC	108	0	No	No	No		19	No
33	Male	11	Hematological malignancies		Matched unrelated	Myeloablative	12	No		Tunneled CVC	9	0	No	No	Yes	7	16	No
34	Male	6	Solid tumors		Cord blood	Myeloablative	12	No		Tunneled CVC	533	0	No	Yes	No		26	No
35	Male	14	Hematological malignancies		Cord blood	Myeloablative	12	No		Tunneled CVC	15	0	No	No	Yes	4	22	No
36	Male	2	Hematological malignancies		Haploidentical	Reduced intensity	3	No		Tunneled CVC	120	0	No	Yes	Yes		28	No
37	Female	7	Hematological malignancies		Matched unrelated	Myeloablative	12	No		PICC	72	0	No	No	Yes	3	24	No
38	Female	4	Solid tumors		Cord blood	Reduced intensity	2	Yes	3	Tunneled CVC	350	0	No	No	Yes		23	No
39	Male	16	Benign diseases, other than IEI	0	Matched unrelated	Reduced intensity	5	No		PICC	30	0	Intra-abdominal abscess	Yes	Yes	8	28	Definitive BSI	10	Staphylococcus haemolyticus(MR-CNS)
40	Female	3	Hematological malignancies		Haploidentical	Reduced intensity	3	No		Tunneled CVC	155	0	No	Yes	Yes	5	20	No
41	Female	5	Solid tumors		Cord blood	Reduced intensity	2	Yes	3	Tunneled CVC	516	0	No	No	No		21	Definitive BSI	8	Streptococcus mitis/oralis
42	Male	20	Benign diseases, other than IEI	0	Matched unrelated	Reduced intensity	3	No		Tunneled CVC	16	0	No	Yes	Yes	8	18	No
43	Male	16	Benign diseases, other than IEI	0	Mismatched unrelated	Reduced intensity	3	No		Tunneled CVC	53	0	No	Yes	No		14	No
44	Male	16	Hematological malignancies		Matched related	Myeloablative	12	No		Tunneled CVC	23	0	No	No	Yes	4	16	No
45	Female	14	Benign diseases, other than IEI	0	Matched related	Reduced intensity	0	No		Tunneled CVC	15	0	No	Yes	No		13	No
46	Female	1	Inborn errors of immunity (IEI)	1	Cord blood	Reduced intensity	2	No		Tunneled CVC	20	0	No	No	No		19	No
47	Male	14	Benign diseases, other than IEI	0	Matched related	Reduced intensity	0	No		Tunneled CVC	9	0	No	Yes	Yes	5	16	No
48	Male	1	Hematological malignancies		Matched related	Myeloablative	0	No		Tunneled CVC	43	0	No	Yes	Yes	6	13	No
49	Female	6	Hematological malignancies		Mismatched unrelated	Myeloablative	12	No		Tunneled CVC	44	0	No	Yes	Yes	1	17	No
50	Male	10	Inborn errors of immunity (IEI)	1	Matched related	Reduced intensity	2	No		Tunneled CVC	16	0	No	Yes	No		20	No
51	Female	6	Solid tumors		Cord blood	Myeloablative	12	No		Tunneled CVC	135	0	No	No	Yes	0	22	No
52	Male	2	Solid tumors		Cord blood	Reduced intensity	2	No		Tunneled CVC	168	0	No	No	No		20	Definitive BSI	5	Staphylococcus aureus (MSSA), Streptococcus pneumoniae(PSSP)
53	Female	4	Solid tumors		Cord blood	Reduced intensity	2	Yes	3	Tunneled CVC	421	0	No	No	Yes		20	No
54	Male	12	Inborn errors of immunity (IEI)	1	Haploidentical	Reduced intensity	5	No		Tunneled CVC	26	0	No	Yes	Yes	0	16	No
55	Male	7	Hematological malignancies		Cord blood	Myeloablative	12	No		Tunneled CVC	22	0	No	No	Yes	5	22	No
56	Male	14	Benign diseases, other than IEI	0	Mismatched unrelated	Reduced intensity	3	No		Tunneled CVC	24	0	No	Yes	No		20	No
57	Female	5	Solid tumors		Cord blood	Myeloablative	12	No		Tunneled CVC and PICC	125	0	No	No	Yes	5	29	No
58	Male	7	Solid tumors		Cord blood	Reduced intensity	2	Yes	4	Tunneled CVC	482	0	No	No	Yes		23	Probable BSI	13	Staphylococcus epidermidis (MRSE)
59	Male	5	Solid tumors		Cord blood	Myeloablative	12	No		Tunneled CVC	301	0	No	No	Yes	7	20	No
60	Female	9	Solid tumors		Cord blood	Myeloablative	12	No		Tunneled CVC	494	0	No	No	Yes	1	22	No
61	Male	15	Hematological malignancies		Haploidentical	Reduced intensity	3	No		Tunneled CVC	323	1	No	Yes	Yes	6	19	No
62	Female	9	Benign diseases, other than IEI	0	Mismatched unrelated	Reduced intensity	3	No		Tunneled CVC	28	0	No	Yes	No		11	No
63	Male	5	Solid tumors		Cord blood	Myeloablative	12	No		Tunneled CVC	13	1	No	No	Yes	1	30	Definitive BSI	20	Candida parapsilosis
64	Female	6	Solid tumors		Cord blood	Reduced intensity	2	Yes	2	Tunneled CVC	202	0	No	No	No		20	Definitive BSI	7	Staphylococcus aureus (MSSA)
65	Male	5	Solid tumors		Cord blood	Myeloablative	12	No		Tunneled CVC	848	0	No	No	Yes	5	21	No
66	Female	19	Inborn errors of immunity (IEI)	1	Mismatched unrelated	Reduced intensity	5	No		Tunneled CVC	23	1	No	Yes	No		Not engraftment	Definitive BSI	11	Pseudomonas aeruginosa
67	Female	4	Solid tumors		Cord blood	Reduced intensity	2	Yes	2	Tunneled CVC	245	0	No	No	No		21	No
68	Male	1	Inborn errors of immunity (IEI)	1	Cord blood	Reduced intensity	3	No		Tunneled CVC	27	0	No	Yes	No		19	Definitive BSI	26	Enterococcus faecium
69	Male	3	Benign diseases, other than IEI	0	Matched related	Reduced intensity	4.5	No		Tunneled CVC	55	0	No	Yes	Yes	4	14	No
70	Male	10	Hematological malignancies		Matched unrelated	Myeloablative	12	No		Tunneled CVC	26	0	No	No	Yes	6	15	No
71	Male	10	Solid tumors		Cord blood	Reduced intensity	2	Yes	3	Tunneled CVC	455	0	No	No	Yes		16	No
72	Male	4	Solid tumors		Cord blood	Reduced intensity	2	Yes	3	Tunneled CVC	118	0	No	No	No		20	No
73	Male	14	Benign diseases, other than IEI	0	Matched unrelated	Reduced intensity	3	No		PICC	60	0	No	Yes	No		21	No
74	Female	6	Hematological malignancies		Mismatched unrelated	Myeloablative	0	No		Tunneled CVC	21	0	No	Yes	Yes	2	Not engraftment	No
75	Male	5	Solid tumors		Cord blood	Reduced intensity	2	Yes	3	Tunneled CVC	468	0	No	Yes	No		22	No
76	Male	14	Hematological malignancies		Cord blood	Reduced intensity	3	No		Tunneled CVC	48	0	No	No	No		21	No
77	Male	5	Solid tumors		Cord blood	Reduced intensity	2	No		Tunneled CVC	215	0	No	No	Yes	9	23	No
78	Female	19	Hematological malignancies		Mismatched related	Myeloablative	0	No		Tunneled CVC	22	0	No	Yes	Yes	6	13	No
79	Female	8	Hematological malignancies		Mismatched unrelated	Myeloablative	12	No		Tunneled CVC	112	1	No	No	No		21	No
80	Male	2	Solid tumors		Cord blood	Reduced intensity	2	Yes	3	Tunneled CVC	493	0	No	No	No		21	Definitive BSI	6	Streptococcus agalactiae
81	Male	3	Benign diseases, other than IEI	0	Matched unrelated	Reduced intensity	3	No		Tunneled CVC	18	0	No	Yes	No		17	No
82	Male	5	Solid tumors		Cord blood	Reduced intensity	2	Yes	3	PICC	11	0	No	Yes	No		24	Probable BSI	11	Staphylococcus epidermidis (MRSE)
83	Male	11	Solid tumors		Cord blood	Reduced intensity	2	Yes	4	Tunneled CVC	19	0	No	No	No		22	No
84	Male	2	Solid tumors		Cord blood	Reduced intensity	2	No		Tunneled CVC	18	0	No	No	No		25	No
85	Female	4	Solid tumors		Cord blood	Reduced intensity	2	Yes	3	Tunneled CVC	125	0	No	No	No		21	No
86	Female	2	Solid tumors		Cord blood	Reduced intensity	2	Yes	3	Tunneled CVC	511	0	No	No	No		20	Definitive BSI	5	Streptococcus mitis/oralis
87	Female	5	Hematological malignancies		Mismatched unrelated	Myeloablative	12	No		Tunneled CVC	8	0	No	Yes	Yes	5	21	Definitive BSI	6	Enterococcus faecalis
88	Female	4	Hematological malignancies		Mismatched related	Myeloablative	12	No		Tunneled CVC	36	0	No	No	Yes	3	14	No
89	Male	6	Hematological malignancies		Haploidentical	Myeloablative	8	No		Tunneled CVC	316	1	Fungal pneumonia	Yes	No		19	No
90	Female	4	Solid tumors		Cord blood	Reduced intensity	2	Yes	4	Tunneled CVC	14	1	No	No	Yes		12	No
91	Male	12	Hematological malignancies		Haploidentical	Myeloablative	12	No		Tunneled CVC	37	0	No	Yes	Yes	7	20	No
92	Female	6	Hematological malignancies		Cord blood	Myeloablative	0	No		Tunneled CVC	30	0	No	No	Yes	7	25	No
93	Male	15	Inborn errors of immunity (IEI)	1	Matched unrelated	Reduced intensity	3	No		Tunneled CVC	25	0	Fungal pneumonia	Yes	No		17	No
94	Female	5	Benign diseases, other than IEI	0	Matched related	Reduced intensity	4	No		Tunneled CVC	23	0	No	No	No		14	No
95	Male	9	Benign diseases, other than IEI	0	Matched related	Reduced intensity	3	No		Tunneled CVC	23	0	No	Yes	No		16	No
96	Male	11	Benign diseases, other than IEI	0	Matched unrelated	Reduced intensity	3	No		Tunneled CVC	43	0	No	Yes	No		16	No
97	Male	13	Solid tumors		Cord blood	Myeloablative	12	No		Tunneled CVC	213	0	No	No	Yes	1	22	No
98	Female	15	Hematological malignancies		Matched related	Myeloablative	12	No		PICC	391	0	No	No	Yes	6	21	No
99	Female	7	Solid tumors		Cord blood	Myeloablative	12	No		Tunneled CVC	582	0	No	No	Yes	7	19	Definitive BSI	4	Streptococcus mitis/oralis
100	Female	16	Benign diseases, other than IEI	0	Mismatched unrelated	Reduced intensity	3	No		PICC	84	1	No	Yes	No		44	Definitive BSI	15	Candida parapsilosis
101	Male	2	Benign diseases, other than IEI	0	Haploidentical	Myeloablative	0	No		Tunneled CVC	93	0	No	No	No		14	No
102	Male	30	Inborn errors of immunity (IEI)	1	Mismatched unrelated	Reduced intensity	3	No		PICC	19	0	No	Yes	No		65	Definitive BSI	14	Enterococcus faecalis
103	Male	0	Inborn errors of immunity (IEI)	1	Cord blood	Myeloablative	0	No		Tunneled CVC	70	0	No	No	No		6	No
104	Female	6	Benign diseases, other than IEI	0	Mismatched unrelated	Reduced intensity	3	No		PICC	47	0	No	Yes	No		22	No
105	Female	17	Solid tumors		Cord blood	Myeloablative	12	No		PICC	12	0	No	No	Yes	6	21	Definitive BSI	4	Gemella haemolysans
106	Female	6	Solid tumors		Cord blood	Reduced intensity	2	No		Tunneled CVC	224	0	No	No	Yes	8	26	Definitive BSI	6	Streptococcus mitis/oralis
107	Female	7	Solid tumors		Cord blood	Reduced intensity	2	No		Tunneled CVC	439	0	No	No	Yes	5	18	Definitive BSI	6	Staphylococcus aureus (MSSA)
108	Female	5	Solid tumors		Cord blood	Myeloablative	12	No		Tunneled CVC	155	0	No	No	Yes	2	22	No
109	Male	12	Hematological malignancies		Mismatched unrelated	Myeloablative	0	No		PICC	16	1	No	Yes	Yes	3	21	No
110	Female	5	Solid tumors		Cord blood	Reduced intensity	2	No		PICC	195	0	No	No	No		23	Definitive BSI	7	Streptococcus mitis/oralis
111	Female	3	Solid tumors		Cord blood	Reduced intensity	2	Yes	3	Tunneled CVC	407	0	No	No	No		23	Definitive BSI	7	Streptococcus mitis/oralis
112	Female	8	Solid tumors		Cord blood	Reduced intensity	2	No		Tunneled CVC	771	0	No	No	No		21	Definitive BSI	5	Staphylococcus aureus (MSSA)
113	Female	0	Inborn errors of immunity (IEI)	1	Cord blood	Myeloablative	0	No		Tunneled CVC	35	0	No	No	No		15	No
114	Male	2	Inborn errors of immunity (IEI)	1	Matched related	Reduced intensity	5	No		Tunneled CVC	41	0	Pneumonia	Yes	No		17	No
115	Female	9	Hematological malignancies		Haploidentical	Reduced intensity	3	No		PICC	224	0	No	Yes	Yes	5	28	Probable BSI	7	Staphylococcus epidermidis (MRSE)
116	Male	6	Solid tumors		Cord blood	Reduced intensity	2	Yes	3	Tunneled CVC	488	0	No	No	No		21	Definitive BSI	8	Streptococcus mitis/oralis
117	Male	10	Inborn errors of immunity (IEI)	1	Mismatched unrelated	Reduced intensity	5	No		Tunneled CVC	28	0	No	Yes	No		16	No
118	Male	11	Benign diseases, other than IEI	0	Haploidentical	Reduced intensity	5	No		Tunneled CVC	16	0	No	Yes	No		15	No
119	Female	7	Solid tumors		Cord blood	Reduced intensity	2	Yes	3	Tunneled CVC	464	0	No	No	No		20	Definitive BSI	8	Streptococcus mitis/oralis
120	Female	7	Benign diseases, other than IEI	0	Mismatched unrelated	Reduced intensity	3	No		PICC	22	0	No	Yes	No		17	No
121	Male	5	Solid tumors		Cord blood	Reduced intensity	2	Yes	3	Tunneled CVC	576	0	No	No	No		27	Definitive BSI	7	Streptococcus mitis/oralis
